# Supplementary material for: Bidirectional promoter activity from expression cassettes can drive off-target repression of neighboring gene translation
Source: eLife. 2022 Dec 12;11:e81086. doi: 10.7554/eLife.81086 (PMC9754628; doi:10.7554/eLife.81086)
Supplement: Figure 3—figure supplement 1—source data 1. [file elife-81086-fig3-figsupp1-data1.zip]

Archive with 6 entries (5 files):
- Figure 3 - figure supplement 1 - Source Data 1/
- __MACOSX/._Figure 3 - figure supplement 1 - Source Data 1
- Figure 3 - figure supplement 1 - Source Data 1/Figure 3 - figure supplement 1 - Source Data 1.tif
- __MACOSX/Figure 3 - figure supplement 1 - Source Data 1/._Figure 3 - figure supplement 1 - Source Data 1.tif
- Figure 3 - figure supplement 1 - Source Data 1/Figure 3 - figure supplement 1 - Source Data 1_labeled.tif
- __MACOSX/Figure 3 - figure supplement 1 - Source Data 1/._Figure 3 - figure supplement 1 - Source Data 1_labeled.tif
