# Supplementary material for: Bidirectional promoter activity from expression cassettes can drive off-target repression of neighboring gene translation
Source: eLife. 2022 Dec 12;11:e81086. doi: 10.7554/eLife.81086 (PMC9754628; doi:10.7554/eLife.81086)
Supplement: Figure 4—source data 1. — txt (wiggle files) used to generate Figure 4E genome browser track figure. UPF1 ORF coordinates 415,257–418,173 on chr 13. 2 kb upstream of UPF1 and 1 kb downstream of UPF1 are included. [file elife-81086-fig4-data1.zip]

Archive with 10 entries (9 files):
- Figure 4 - Source Data 1/
- __MACOSX/._Figure 4 - Source Data 1
- Figure 4 - Source Data 1/upf1_veg_vs_genome_uniquesmoothed_fwd_upf1locus.wig.txt
- __MACOSX/Figure 4 - Source Data 1/._upf1_veg_vs_genome_uniquesmoothed_fwd_upf1locus.wig.txt
- Figure 4 - Source Data 1/WT_veg_vs_genome_uniquesmoothed_fwd_upf1locus.wig.txt
- __MACOSX/Figure 4 - Source Data 1/._WT_veg_vs_genome_uniquesmoothed_fwd_upf1locus.wig.txt
- Figure 4 - Source Data 1/upf1_veg_vs_genome_uniquesmoothed_rev_upf1locus.wig.txt
- __MACOSX/Figure 4 - Source Data 1/._upf1_veg_vs_genome_uniquesmoothed_rev_upf1locus.wig.txt
- Figure 4 - Source Data 1/WT_veg_vs_genome_uniquesmoothed_rev_upf1locus.wig.txt
- __MACOSX/Figure 4 - Source Data 1/._WT_veg_vs_genome_uniquesmoothed_rev_upf1locus.wig.txt
