# Supplementary material for: Bidirectional promoter activity from expression cassettes can drive off-target repression of neighboring gene translation
Source: eLife. 2022 Dec 12;11:e81086. doi: 10.7554/eLife.81086 (PMC9754628; doi:10.7554/eLife.81086)
Supplement: Figure 4—source data 1. — txt (wiggle files) used to generate Figure 4E genome browser track figure. UPF1 ORF coordinates 415,257–418,173 on chr 13. 2 kb upstream of UPF1 and 1 kb downstream of UPF1 are included. [file elife-81086-fig4-data1.zip › Figure 4 - Source Data 1/upf1_veg_vs_genome_uniquesmoothed_fwd_upf1locus.wig.txt]

variableStep chrom=chr13 span=1
413424	2
413425	2
413426	2
413427	2
413428	2
413429	2
413430	2
413431	2
413432	2
413433	2
413434	2
413435	2
413436	2
413437	2
413438	2
413439	2
413440	2
413441	2
413442	2
413443	2
413444	2
413445	2
413446	2
413447	2
413448	2
413449	2
413450	2
413451	2
413452	2
413453	2
413454	2
413455	2
413456	2
413457	2
413458	2
413459	2
413460	2
413461	2
413462	2
413476	2
413477	2
413478	2
413479	2
413480	2
413481	2
413482	2
413483	2
413484	2
413485	2
413486	2
413487	3
413488	4
413489	4
413490	4
413491	6
413492	7
413493	8
413494	11
413495	12
413496	12
413497	12
413498	13
413499	16
413500	16
413501	19
413502	20
413503	21
413504	21
413505	25
413506	27
413507	31
413508	32
413509	33
413510	34
413511	35
413512	37
413513	37
413514	38
413515	38
413516	38
413517	38
413518	39
413519	40
413520	40
413521	43
413522	49
413523	50
413524	47
413525	47
413526	47
413527	50
413528	52
413529	52
413530	51
413531	51
413532	51
413533	51
413534	48
413535	48
413536	48
413537	49
413538	50
413539	48
413540	50
413541	49
413542	49
413543	41
413544	40
413545	37
413546	1
413547	1
413548	1
413549	1
413550	1
413563	1
413564	1
413565	2
413566	2
413567	2
413568	2
413569	2
413570	2
413571	2
413572	2
413573	2
413574	2
413575	2
413576	2
413577	2
413578	2
413579	2
413580	2
413581	2
413582	2
413583	2
413584	3
413585	3
413586	3
413587	3
413588	3
413589	3
413590	3
413591	3
413592	4
413593	4
413594	4
413595	4
413596	4
413597	3
413598	3
413599	2
413600	2
413601	2
413602	2
413603	2
413604	2
413605	2
413606	2
413607	2
413608	3
413609	3
413610	3
413611	3
413612	3
413613	3
413614	3
413615	3
413616	3
413617	2
413618	2
413619	2
413620	2
413621	2
413622	2
413623	2
413624	2
413625	2
413626	2
413627	2
413628	2
413629	2
413630	2
413631	2
413632	1
413633	1
413634	1
413635	1
413636	1
413637	1
413638	1
413639	1
413640	1
413677	1
413678	1
413679	1
413680	1
413681	1
413682	1
413683	1
413684	1
413685	1
413686	1
413687	1
413688	1
413689	1
413690	1
413691	1
413692	1
413693	1
413694	1
413695	1
413696	1
413697	1
413698	1
413699	1
413700	1
413701	1
413702	35
413703	31
413704	32
413705	33
413706	33
413707	33
413708	35
413709	35
413710	35
413711	35
413712	36
413713	34
413714	33
413715	33
413716	34
413717	34
413718	34
413719	35
413720	36
413721	35
413722	39
413723	45
413724	49
413725	48
413726	49
413727	50
413728	53
413729	53
413730	51
413731	51
413732	50
413733	51
413734	52
413735	52
413736	54
413737	53
413738	52
413739	52
413740	52
413741	51
413742	50
413743	52
413744	49
413745	51
413746	51
413747	50
413748	51
413749	52
413750	51
413751	54
413752	53
413753	51
413754	50
413755	51
413756	48
413757	48
413758	46
413759	46
413760	46
413761	45
413762	43
413763	41
413764	40
413765	38
413766	38
413767	39
413768	37
413769	35
413770	33
413771	34
413772	33
413773	31
413774	33
413775	34
413776	34
413777	30
413778	31
413779	30
413780	30
413781	32
413782	32
413783	30
413784	30
413785	32
413786	32
413787	33
413788	35
413789	34
413790	32
413791	33
413792	32
413793	33
413794	32
413795	31
413796	37
413797	34
413798	35
variableStep chrom=chr13 span=1
413799	37
413800	40
413801	41
413802	40
413803	35
413804	35
413805	33
413806	35
413807	35
413808	35
413809	34
413810	34
413811	33
413812	33
413813	34
413814	37
413815	36
413816	35
413817	34
413818	34
413819	34
413820	35
413821	34
413822	29
413823	29
413824	27
413825	27
413826	32
413827	30
413828	30
413829	31
413830	31
413831	29
413832	29
413833	30
413834	29
413835	30
413836	28
413837	27
413838	26
413839	27
413840	30
413841	32
413842	34
413843	34
413844	34
413845	34
413846	35
413847	37
413848	38
413849	37
413850	33
413851	33
413852	32
413853	33
413854	33
413855	33
413856	35
413857	35
413858	37
413859	36
413860	36
413861	37
413862	36
413863	37
413864	36
413865	36
413866	39
413867	40
413868	40
413869	38
413870	38
413871	38
413872	39
413873	39
413874	36
413875	35
413876	36
413877	37
413878	37
413879	36
413880	35
413881	36
413882	36
413883	36
413884	33
413885	32
413886	32
413887	32
413888	31
413889	31
413890	32
413891	32
413892	31
413893	32
413894	31
413895	31
413896	33
413897	32
413898	33
413899	34
413900	35
413901	35
413902	38
413903	39
413904	40
413905	39
413906	38
413907	38
413908	39
413909	38
413910	38
413911	35
413912	35
413913	37
413914	37
413915	37
413916	39
413917	39
413918	37
413919	37
413920	34
413921	32
413922	31
413923	31
413924	31
413925	32
413926	32
413927	33
413928	32
413929	32
413930	33
413931	31
413932	32
413933	32
413934	32
413935	34
413936	35
413937	33
413938	29
413939	28
413940	30
413941	30
413942	29
413943	28
413944	27
413945	25
413946	27
413947	29
413948	29
413949	28
413950	28
413951	31
413952	31
413953	30
413954	28
413955	31
413956	31
413957	33
413958	32
413959	32
413960	33
413961	36
413962	36
413963	38
413964	38
413965	40
413966	40
413967	42
413968	41
413969	40
413970	40
413971	39
413972	39
413973	40
413974	40
413975	37
413976	34
413977	35
413978	35
413979	36
413980	37
413981	36
413982	39
413983	36
413984	36
413985	38
413986	37
413987	35
413988	35
413989	34
413990	35
413991	33
413992	33
413993	34
413994	30
413995	31
413996	31
413997	32
413998	31
413999	33
414000	33
414001	33
414002	32
414003	33
414004	34
414005	32
414006	32
414007	35
414008	35
414009	40
414010	43
414011	44
414012	43
414013	43
414014	43
414015	42
414016	43
414017	47
414018	47
414019	47
414020	46
414021	45
414022	49
414023	46
414024	47
414025	47
414026	48
414027	50
414028	58
414029	59
414030	60
414031	60
414032	62
414033	63
414034	64
414035	62
414036	63
414037	61
414038	61
414039	60
414040	64
414041	62
414042	59
414043	60
414044	57
414045	60
414046	60
414047	59
414048	58
414049	56
414050	55
414051	56
414052	56
414053	55
414054	54
414055	50
414056	51
414057	52
414058	52
414059	51
414060	49
414061	51
414062	47
414063	50
414064	47
414065	48
414066	42
414067	44
414068	46
414069	45
414070	44
414071	48
414072	47
414073	46
414074	41
414075	40
414076	40
414077	40
414078	38
414079	38
414080	36
414081	38
414082	39
414083	39
414084	38
414085	39
414086	39
414087	41
414088	41
414089	40
414090	41
414091	39
414092	38
414093	37
414094	35
414095	32
414096	33
414097	33
414098	33
414099	33
414100	33
414101	34
414102	32
414103	27
414104	29
414105	28
414106	28
414107	28
414108	27
414109	25
414110	23
414111	23
414112	27
414113	25
414114	25
414115	25
414116	24
414117	23
414118	23
414119	23
414120	24
414121	24
414122	26
414123	26
414124	26
414125	26
414126	27
414127	26
414128	26
414129	27
414130	27
414131	27
414132	27
414133	29
414134	30
414135	32
414136	32
414137	32
414138	32
414139	32
414140	31
414141	30
414142	28
414143	29
414144	30
414145	32
414146	33
414147	32
414148	34
414149	34
414150	39
414151	39
414152	40
414153	41
414154	40
414155	40
414156	41
414157	42
414158	42
414159	41
414160	41
414161	41
414162	43
414163	44
414164	43
414165	41
414166	42
414167	41
414168	41
414169	43
414170	44
414171	45
414172	45
414173	46
414174	46
414175	49
414176	51
414177	52
414178	52
414179	55
414180	52
414181	52
414182	57
414183	57
414184	58
414185	58
414186	60
414187	60
414188	55
414189	55
414190	58
414191	55
414192	55
414193	56
414194	52
414195	57
414196	59
414197	59
414198	59
414199	61
414200	59
414201	59
414202	59
414203	57
414204	55
414205	55
414206	58
414207	58
414208	56
414209	54
414210	53
414211	54
414212	61
414213	58
414214	56
414215	57
414216	58
414217	58
414218	62
414219	64
414220	62
414221	57
414222	56
414223	54
414224	45
414225	45
414226	45
414227	48
414228	48
414229	54
414230	56
414231	57
414232	57
414233	54
414234	55
414235	55
414236	61
414237	61
414238	62
414239	62
414240	66
414241	66
414242	67
414243	66
414244	68
414245	66
414246	67
414247	67
414248	65
414249	65
414250	65
414251	62
414252	61
414253	56
414254	55
414255	55
414256	52
414257	50
414258	49
414259	49
414260	47
414261	47
414262	45
414263	49
414264	48
414265	48
414266	48
414267	51
414268	51
414269	51
414270	51
414271	45
414272	45
414273	44
414274	43
414275	42
414276	43
414277	44
414278	43
414279	43
414280	39
414281	44
414282	44
414283	44
414284	48
414285	50
414286	50
414287	49
414288	48
414289	47
414290	49
414291	48
414292	47
414293	46
414294	46
414295	46
414296	45
414297	43
414298	42
414299	43
414300	44
414301	45
414302	45
414303	45
414304	46
414305	46
414306	48
414307	48
414308	50
414309	50
414310	53
414311	51
414312	48
414313	48
414314	50
414315	46
414316	50
414317	52
414318	52
414319	50
414320	50
414321	50
414322	51
414323	48
414324	48
414325	48
414326	52
414327	55
414328	52
414329	48
414330	50
414331	51
414332	51
414333	51
414334	51
414335	50
414336	53
414337	53
414338	52
414339	54
414340	54
414341	53
414342	56
414343	57
414344	57
414345	59
414346	60
414347	61
414348	61
414349	60
414350	63
414351	66
414352	65
414353	64
414354	63
414355	64
414356	64
414357	64
414358	63
414359	63
414360	64
414361	63
414362	60
414363	55
414364	53
414365	57
414366	54
414367	57
414368	54
414369	54
414370	55
414371	55
414372	54
414373	55
414374	57
414375	56
414376	59
414377	58
414378	57
414379	58
414380	61
414381	66
414382	63
414383	62
414384	61
414385	62
414386	61
414387	61
414388	62
414389	52
414390	52
414391	56
414392	55
414393	57
414394	57
414395	58
414396	58
414397	61
414398	62
414399	62
414400	65
414401	64
414402	64
414403	62
414404	64
414405	68
414406	66
414407	65
414408	66
414409	67
414410	72
414411	73
414412	77
414413	78
414414	78
414415	78
414416	81
414417	82
414418	84
414419	83
414420	78
414421	74
414422	74
414423	71
414424	69
414425	72
414426	70
414427	71
414428	69
414429	71
414430	69
414431	70
414432	72
414433	73
414434	72
414435	73
414436	70
414437	69
414438	70
414439	66
414440	63
414441	61
414442	61
414443	63
414444	63
414445	66
414446	69
414447	68
414448	74
414449	73
414450	72
414451	68
414452	69
414453	70
414454	68
414455	68
414456	69
414457	69
414458	71
414459	71
414460	70
414461	71
414462	71
414463	72
414464	71
414465	72
414466	72
414467	72
414468	70
414469	72
414470	71
414471	72
414472	73
414473	74
414474	73
414475	72
414476	71
414477	70
414478	65
414479	67
414480	73
414481	75
414482	76
414483	76
414484	81
414485	79
414486	76
414487	75
414488	70
414489	66
414490	65
414491	66
414492	67
414493	64
414494	67
414495	66
414496	65
414497	65
414498	66
414499	68
414500	68
414501	74
414502	74
414503	66
414504	66
414505	67
414506	76
414507	72
414508	74
414509	76
414510	77
414511	80
414512	81
414513	78
414514	75
414515	73
414516	80
414517	76
414518	66
414519	64
414520	64
414521	67
414522	70
414523	70
414524	70
414525	73
414526	73
414527	79
414528	77
414529	75
414530	74
414531	76
414532	77
414533	82
414534	83
414535	73
414536	74
414537	73
414538	74
414539	73
414540	71
414541	73
414542	76
414543	75
414544	76
414545	80
414546	80
414547	73
414548	73
414549	71
414550	70
414551	57
414552	60
414553	60
414554	62
414555	61
414556	56
414557	56
414558	56
414559	58
414560	58
414561	57
414562	57
414563	58
414564	57
414565	57
414566	56
414567	40
414568	40
414569	40
414570	40
414571	39
414572	39
414573	38
414574	37
414575	37
414576	39
414577	40
414578	39
414579	38
414580	43
414581	45
414582	43
414583	43
414584	42
414585	43
414586	45
414587	43
414588	46
414589	49
414590	50
414591	50
414592	52
414593	51
414594	55
414595	53
414596	55
414597	54
414598	54
414599	56
414600	55
414601	52
414602	52
414603	52
414604	59
414605	59
414606	58
414607	63
414608	64
414609	66
414610	65
414611	65
414612	66
414613	69
414614	67
414615	69
414616	70
414617	67
414618	62
414619	61
414620	62
414621	61
414622	60
414623	62
414624	64
414625	65
414626	68
414627	66
414628	67
414629	68
414630	66
414631	65
414632	73
414633	73
414634	72
414635	73
414636	69
414637	68
414638	65
414639	65
414640	65
414641	68
414642	71
414643	69
414644	74
414645	72
414646	71
414647	65
414648	62
414649	64
414650	62
414651	65
414652	64
414653	61
414654	61
414655	60
414656	60
414657	68
414658	69
414659	69
414660	69
414661	70
414662	67
414663	70
414664	71
414665	72
414666	71
414667	67
414668	61
414669	64
414670	70
414671	70
414672	70
414673	72
414674	72
414675	72
414676	72
414677	73
414678	72
414679	71
414680	69
414681	69
414682	68
414683	68
414684	66
414685	68
414686	67
414687	66
414688	70
414689	71
414690	72
414691	70
414692	70
414693	68
414694	66
414695	71
414696	69
414697	72
414698	73
414699	73
414700	75
414701	72
414702	72
414703	72
414704	74
414705	74
414706	75
414707	73
414708	74
414709	71
414710	70
414711	70
414712	70
414713	70
414714	66
414715	66
414716	65
414717	65
414718	65
414719	63
414720	63
414721	65
414722	66
414723	65
414724	67
414725	64
414726	65
414727	64
414728	65
414729	61
414730	58
414731	61
414732	59
414733	60
414734	61
414735	59
414736	58
414737	59
414738	63
414739	64
414740	57
414741	57
414742	59
414743	64
414744	61
414745	60
414746	56
414747	58
414748	55
414749	55
414750	53
414751	54
414752	54
414753	54
414754	55
414755	54
414756	53
414757	55
414758	57
414759	57
414760	54
414761	54
414762	53
414763	50
414764	49
414765	46
414766	43
414767	44
414768	44
414769	45
414770	44
414771	42
414772	41
414773	38
414774	36
414775	35
414776	35
414777	34
414778	37
414779	33
414780	28
414781	28
414782	25
414783	25
414784	24
414785	25
414786	25
414787	24
414788	24
414789	25
414790	29
414791	29
414792	29
414793	28
414794	28
414795	25
414796	26
414797	25
414798	25
414799	28
414800	27
414801	27
414802	27
414803	31
414804	33
414805	33
414806	33
414807	33
414808	32
414809	32
414810	32
414811	36
414812	36
414813	35
414814	34
414815	34
414816	35
414817	35
414818	35
414819	35
414820	36
414821	36
414822	33
variableStep chrom=chr13 span=1
414823	33
414824	33
414825	33
414826	33
414827	34
414828	35
414829	37
414830	38
414831	45
414832	45
414833	45
414834	44
414835	46
414836	45
414837	45
414838	47
414839	44
414840	45
414841	45
414842	45
414843	45
414844	44
414845	44
414846	44
414847	40
414848	40
414849	39
414850	39
414851	37
414852	37
414853	34
414854	33
414855	31
414856	31
414857	29
414858	30
414859	30
414860	29
414861	29
414862	31
414863	31
414864	31
414865	27
414866	27
414867	20
414868	21
414869	21
414870	21
414871	19
414872	19
414873	22
414874	22
414875	24
414876	23
414877	24
414878	26
414879	26
414880	26
414881	27
414882	28
414883	29
414884	30
414885	32
414886	32
414887	33
414888	32
414889	32
414890	32
414891	33
414892	33
414893	32
414894	31
414895	33
414896	32
414897	32
414898	32
414899	33
414900	33
414901	36
414902	36
414903	35
414904	35
414905	34
414906	34
414907	32
414908	32
414909	31
414910	30
414911	28
414912	28
414913	24
414914	22
414915	22
414916	21
414917	21
414918	20
414919	18
414920	16
414921	14
414922	13
414923	13
414924	13
414925	10
414926	9
414927	8
414928	8
414929	8
414930	8
414931	7
414932	7
414933	5
414934	4
414935	4
414936	3
414937	1
414938	1
414939	1
414940	1
414941	1
414942	1
414943	1
414944	1
414945	1
414946	1
414947	1
414948	1
414949	1
414950	1
414951	1
414952	1
414953	1
414954	1
414955	1
414956	1
414957	1
414958	1
414959	1
414960	1
414961	1
414962	1
414963	1
414964	1
414965	1
414966	1
414967	1
414968	1
414969	1
414970	1
414971	1
414972	1
414973	1
414974	1
414975	1
415059	1
415060	1
415061	1
415062	1
415063	1
415064	1
415065	1
415066	1
415067	1
415068	1
415069	1
415070	1
415071	1
415072	1
415073	1
415074	1
415075	1
415076	1
415077	1
415078	1
415079	1
415080	1
415081	1
415082	1
415083	1
415084	1
415085	1
415086	1
415087	1
415088	1
415089	1
415090	1
415091	1
415092	1
415093	1
415094	1
415095	1
418194	1
418195	1
418196	1
418197	1
418198	1
418199	1
418200	1
418201	1
418202	1
418203	1
418204	1
418205	1
418206	1
418207	1
418208	1
418209	1
418210	1
418211	3
418212	3
418213	3
418214	3
418215	3
418216	3
418217	3
418218	3
418219	3
418220	3
418221	4
418222	4
418223	4
418224	4
418225	4
418226	5
418227	5
418228	5
418229	4
418230	4
418231	4
418232	4
418233	4
418234	4
418235	4
418236	4
418237	4
418238	4
418239	4
418240	4
418241	4
418242	4
418243	4
418244	4
418245	4
418246	4
418247	4
418248	4
418249	4
418250	4
418251	4
418252	2
418253	2
418254	2
418255	2
418256	2
418257	2
418258	2
418259	2
418260	2
418261	2
418262	3
418263	2
418264	2
418265	2
418266	2
418267	2
418268	2
418269	2
418270	1
418271	1
418272	1
418273	1
418274	1
418275	1
418276	1
418277	1
418278	2
418279	2
418280	2
418281	2
418282	2
418283	2
418284	2
418285	2
418286	2
418287	2
418288	2
418289	2
418290	2
418291	2
418292	2
418293	2
418294	2
418295	2
418296	2
418297	2
418298	2
418299	1
418300	1
418301	1
418302	1
418303	1
418304	1
418305	1
418306	1
418307	1
418308	1
418309	1
418310	1
418348	1
418349	3
418350	3
418351	3
418352	3
418353	3
418354	3
418355	3
418356	3
418357	3
418358	3
418359	3
418360	3
418361	3
418362	3
418363	3
418364	3
418365	3
418366	3
418367	3
418368	3
418369	3
418370	3
418371	3
418372	3
418373	3
418374	3
418375	3
418376	3
418377	3
418378	3
418379	3
418380	3
418381	3
418382	3
418383	3
418384	3
418385	3
418386	3
418387	3
418392	1
418393	1
418394	1
418395	1
418396	1
418397	1
418398	1
418399	1
418400	1
418401	1
418402	1
418403	1
418404	1
418405	1
418406	1
418407	1
418408	2
418409	2
418410	2
418411	2
418412	2
418413	2
418414	2
418415	3
418416	3
418417	3
418418	3
418419	3
418420	3
418421	3
418422	3
418423	3
418424	3
418425	3
418426	3
418427	3
418428	3
418429	3
418430	3
418431	3
418432	3
418433	3
418434	3
418435	3
418436	3
418437	3
418438	2
418439	2
418440	2
418441	2
418442	2
418443	2
418444	2
418445	2
418446	1
418447	1
418448	1
418449	1
418450	1
418451	1
418452	1
418453	1
418454	1
418455	1
418466	1
418467	1
418468	1
418469	1
418470	1
418471	1
418472	1
418473	1
418474	1
418475	1
418476	5
418477	5
418478	5
418479	5
418480	5
418481	7
418482	7
418483	7
418484	8
418485	8
418486	8
418487	8
418488	8
418489	8
418490	9
418491	11
418492	11
418493	11
418494	11
418495	11
418496	11
418497	11
418498	12
418499	12
418500	12
418501	12
418502	12
418503	12
418504	13
418505	13
418506	13
418507	12
418508	13
418509	14
418510	16
418511	16
418512	16
418513	16
418514	16
418515	16
418516	11
418517	11
418518	11
418519	8
418520	8
418521	8
418522	8
418523	9
418524	9
418525	9
418526	9
418527	9
418528	9
418529	9
418530	9
418531	9
418532	10
418533	9
418534	11
418535	11
418536	11
418537	11
418538	10
418539	10
418540	10
418541	13
418542	13
418543	13
418544	13
418545	13
418546	12
418547	13
418548	13
418549	13
418550	13
418551	13
418552	13
418553	13
418554	14
418555	14
418556	15
418557	15
418558	15
418559	14
418560	14
418561	15
418562	14
418563	14
418564	14
418565	13
418566	13
418567	12
418568	12
418569	13
418570	13
418571	12
418572	12
418573	12
418574	12
418575	15
418576	14
418577	14
418578	12
418579	11
418580	11
418581	16
418582	15
418583	15
418584	14
418585	13
418586	12
418587	12
418588	11
418589	11
418590	11
418591	11
418592	11
418593	11
418594	11
418595	12
418596	12
418597	12
418598	12
418599	11
418600	11
418601	11
418602	12
418603	12
418604	12
418605	12
418606	12
418607	12
418608	12
418609	12
418610	11
418611	11
418612	10
418613	10
418614	8
418615	8
418616	8
418617	8
418618	8
418619	8
418620	8
418621	7
418622	8
418623	5
418624	5
418625	5
418626	5
418627	5
418628	6
418629	6
418630	5
418631	5
418632	5
418633	7
418634	8
418635	8
418636	8
418637	8
418638	8
418639	9
418640	11
418641	11
418642	9
418643	9
418644	11
418645	11
418646	11
418647	11
418648	11
418649	11
418650	11
418651	11
418652	11
418653	11
418654	11
418655	11
418656	10
418657	10
418658	10
418659	10
418660	10
418661	9
418662	9
418663	8
418664	8
418665	6
418666	6
418667	6
418668	7
418669	7
418670	7
418671	7
418672	7
418673	8
418674	9
418675	8
418676	8
418677	8
418678	8
418679	8
418680	8
418681	8
418682	8
418683	9
418684	9
418685	10
418686	10
418687	10
418688	10
418689	10
418690	10
418691	10
418692	10
418693	14
418694	14
418695	14
418696	14
418697	14
418698	14
418699	14
418700	14
418701	14
418702	14
418703	15
418704	14
418705	15
418706	15
418707	16
418708	16
418709	15
418710	16
418711	17
418712	18
418713	17
[truncated: 1,379 more rows]
