# Supplementary material for: Bidirectional promoter activity from expression cassettes can drive off-target repression of neighboring gene translation
Source: eLife. 2022 Dec 12;11:e81086. doi: 10.7554/eLife.81086 (PMC9754628; doi:10.7554/eLife.81086)
Supplement: Figure 4—source data 1. — txt (wiggle files) used to generate Figure 4E genome browser track figure. UPF1 ORF coordinates 415,257–418,173 on chr 13. 2 kb upstream of UPF1 and 1 kb downstream of UPF1 are included. [file elife-81086-fig4-data1.zip › Figure 4 - Source Data 1/WT_veg_vs_genome_uniquesmoothed_fwd_upf1locus.wig.txt]

variableStep chrom=chr13 span=1
413335	1
413336	1
413337	1
413338	1
413339	1
413340	1
413341	1
413342	1
413343	1
413344	1
413345	1
413346	1
413347	1
413348	1
413349	1
413350	1
413351	1
413352	1
413353	1
413354	1
413355	1
413356	1
413357	1
413358	1
413359	1
413360	1
413361	1
413362	1
413363	1
413364	1
413365	1
413366	1
413367	1
413368	1
413369	1
413370	1
413371	1
413478	2
413479	2
413480	3
413481	3
413482	3
413483	3
413484	3
413485	3
413486	3
413487	4
413488	4
413489	4
413490	4
413491	4
413492	5
413493	7
413494	7
413495	8
413496	10
413497	10
413498	10
413499	12
413500	13
413501	13
413502	13
413503	16
413504	16
413505	23
413506	24
413507	27
413508	27
413509	28
413510	28
413511	28
413512	30
413513	30
413514	30
413515	30
413516	32
413517	32
413518	32
413519	33
413520	33
413521	37
413522	37
413523	37
413524	38
413525	37
413526	36
413527	37
413528	38
413529	37
413530	36
413531	36
413532	36
413533	36
413534	33
413535	32
413536	32
413537	30
413538	29
413539	26
413540	27
413541	28
413542	26
413543	26
413544	25
413545	25
413546	3
413547	3
413548	3
413549	2
413550	2
413551	2
413552	1
413553	1
413554	1
413555	1
413556	1
413557	1
413558	1
413559	1
413560	1
413561	1
413562	1
413563	1
413564	1
413565	1
413566	1
413567	1
413568	1
413569	1
413570	1
413578	1
413579	1
413580	1
413581	1
413582	1
413583	1
413584	1
413585	1
413586	1
413587	1
413588	1
413589	2
413590	2
413591	2
413592	2
413593	2
413594	2
413595	2
413596	2
413597	3
413598	3
413599	3
413600	3
413601	3
413602	3
413603	4
413604	4
413605	4
413606	4
413607	4
413608	4
413609	4
413610	4
413611	4
413612	4
413613	4
413614	4
413615	4
413616	4
413617	3
413618	3
413619	3
413620	3
413621	3
413622	3
413623	3
413624	3
413625	3
413626	3
413627	3
413628	3
413629	3
413630	2
variableStep chrom=chr13 span=1
413631	2
413632	2
413633	2
413634	2
413635	1
413636	1
413637	1
413638	1
413639	1
413702	21
413703	24
413704	24
413705	28
413706	27
413707	28
413708	28
413709	27
413710	27
413711	27
413712	27
413713	25
413714	25
413715	24
413716	24
413717	23
413718	24
413719	23
413720	23
413721	25
413722	25
413723	29
413724	30
413725	30
413726	31
413727	33
413728	33
413729	33
413730	33
413731	32
413732	33
413733	33
413734	34
413735	38
413736	37
413737	37
413738	37
413739	37
413740	39
413741	39
413742	36
413743	36
413744	37
413745	33
413746	33
413747	32
413748	31
413749	33
413750	35
413751	37
413752	37
413753	37
413754	37
413755	37
413756	37
413757	37
413758	36
413759	37
413760	37
413761	37
413762	35
413763	35
413764	34
413765	33
413766	32
413767	31
413768	31
413769	30
413770	29
413771	28
413772	26
413773	25
413774	25
413775	26
413776	26
413777	24
413778	26
413779	25
413780	25
413781	25
413782	25
413783	26
413784	26
413785	27
413786	25
413787	25
413788	28
413789	30
413790	28
413791	28
413792	29
413793	30
413794	31
413795	30
413796	30
413797	28
413798	28
413799	28
413800	27
413801	26
413802	26
413803	27
413804	26
413805	26
413806	25
413807	25
413808	25
413809	27
413810	27
413811	27
413812	26
413813	26
413814	26
413815	25
413816	25
413817	25
413818	25
413819	29
413820	28
413821	29
413822	27
413823	27
413824	22
413825	21
413826	20
413827	20
413828	20
413829	21
413830	19
413831	21
413832	20
413833	20
413834	21
413835	20
413836	19
413837	19
413838	19
413839	23
413840	22
413841	22
413842	25
413843	24
413844	23
413845	24
413846	25
413847	31
413848	32
413849	32
413850	32
413851	35
413852	35
413853	35
413854	35
413855	35
413856	36
413857	36
413858	37
413859	38
413860	38
413861	38
413862	39
413863	39
413864	38
413865	38
413866	43
413867	43
413868	43
413869	40
413870	40
413871	41
413872	40
413873	40
413874	42
413875	42
413876	39
413877	39
413878	33
413879	33
413880	35
413881	34
413882	33
413883	32
413884	32
413885	30
413886	27
413887	25
413888	24
413889	24
413890	24
413891	25
413892	25
413893	21
413894	20
413895	20
413896	19
413897	19
413898	19
413899	21
413900	24
413901	24
413902	23
413903	26
413904	25
413905	24
413906	26
413907	27
413908	30
413909	29
413910	29
413911	29
413912	27
413913	30
413914	30
413915	33
413916	34
413917	34
413918	34
413919	32
413920	32
413921	31
413922	29
413923	29
413924	30
413925	33
413926	32
413927	32
413928	30
413929	30
413930	31
413931	28
413932	28
413933	28
413934	27
413935	26
413936	29
413937	28
413938	26
413939	26
413940	24
413941	20
413942	20
413943	20
413944	20
413945	20
413946	22
413947	22
413948	23
413949	24
413950	24
413951	22
413952	23
413953	23
413954	22
413955	22
413956	22
413957	25
413958	24
413959	24
413960	24
413961	28
413962	28
413963	34
413964	37
413965	38
413966	37
413967	36
413968	35
413969	35
413970	37
413971	37
413972	35
413973	36
413974	37
413975	37
413976	38
413977	41
413978	40
413979	40
413980	40
413981	39
413982	41
413983	43
413984	43
413985	44
413986	43
413987	40
413988	43
413989	43
413990	43
413991	42
413992	41
413993	41
413994	44
413995	41
413996	41
413997	41
413998	40
413999	43
414000	44
414001	42
414002	39
414003	39
414004	39
414005	32
414006	31
414007	32
414008	31
414009	31
414010	34
414011	35
414012	37
414013	41
414014	42
414015	41
414016	40
414017	42
414018	41
414019	41
414020	40
414021	40
414022	41
414023	41
414024	37
414025	38
414026	37
414027	36
414028	37
414029	37
414030	37
414031	36
414032	37
414033	38
414034	38
414035	35
414036	33
414037	35
414038	34
414039	34
414040	36
414041	35
414042	34
414043	38
414044	38
414045	38
414046	38
414047	37
414048	37
414049	35
414050	35
414051	34
414052	33
414053	31
414054	31
414055	32
414056	32
414057	33
414058	34
414059	34
414060	33
414061	31
414062	31
414063	31
414064	31
414065	31
414066	33
414067	37
414068	38
414069	37
414070	36
414071	37
414072	41
414073	42
414074	42
414075	42
414076	42
414077	41
414078	42
414079	43
414080	39
414081	38
414082	38
414083	38
414084	38
414085	33
414086	32
414087	31
414088	31
414089	31
414090	30
414091	30
414092	29
414093	30
414094	27
414095	26
414096	27
414097	30
414098	29
414099	30
414100	29
414101	29
414102	29
414103	29
414104	31
414105	31
414106	31
414107	29
414108	29
414109	28
414110	23
414111	20
414112	20
414113	20
414114	18
414115	17
414116	17
414117	18
414118	15
414119	15
414120	17
414121	18
414122	18
414123	18
414124	17
414125	17
414126	16
414127	16
414128	18
414129	18
414130	20
414131	20
414132	20
414133	21
414134	21
414135	24
414136	24
414137	25
414138	24
414139	23
414140	23
414141	24
414142	23
414143	23
414144	29
414145	30
414146	30
414147	30
414148	31
414149	31
414150	31
414151	31
414152	30
414153	34
414154	38
414155	40
414156	39
414157	41
414158	41
414159	41
414160	42
414161	42
414162	43
414163	43
414164	46
414165	45
414166	49
414167	49
414168	49
414169	52
414170	55
414171	54
414172	54
414173	54
414174	52
414175	54
414176	52
414177	50
414178	51
414179	53
414180	53
414181	54
414182	56
414183	56
414184	56
414185	56
414186	58
414187	60
414188	60
414189	60
414190	64
414191	58
414192	57
414193	56
414194	55
414195	54
414196	56
414197	56
414198	54
414199	56
414200	58
414201	57
414202	53
414203	53
414204	53
414205	51
414206	50
414207	51
414208	51
414209	50
414210	48
414211	50
414212	51
414213	54
414214	54
414215	58
414216	58
414217	54
414218	56
414219	56
414220	56
414221	52
414222	51
414223	47
414224	43
414225	44
414226	43
414227	44
414228	45
414229	45
414230	45
414231	45
414232	45
414233	46
414234	46
414235	45
414236	47
414237	47
414238	47
414239	47
414240	46
414241	42
414242	46
414243	45
414244	48
414245	50
414246	52
414247	54
414248	55
414249	54
414250	54
414251	54
414252	53
414253	51
414254	50
414255	53
414256	52
414257	51
414258	51
414259	49
414260	50
414261	49
414262	49
414263	55
414264	55
414265	58
414266	60
414267	58
414268	64
414269	63
414270	61
414271	62
414272	60
414273	61
414274	60
414275	61
414276	58
414277	57
414278	56
414279	56
414280	55
414281	52
414282	54
414283	54
414284	57
414285	57
414286	56
414287	54
414288	50
414289	48
414290	46
414291	47
414292	47
414293	47
414294	49
414295	52
414296	53
414297	52
414298	48
414299	48
414300	51
414301	51
414302	51
414303	48
414304	48
414305	49
414306	44
414307	44
414308	45
414309	46
414310	46
414311	44
414312	43
414313	44
414314	44
414315	44
414316	46
414317	47
414318	44
414319	42
414320	42
414321	41
414322	40
414323	38
414324	38
414325	37
414326	40
414327	41
414328	40
414329	40
414330	39
414331	39
414332	39
414333	41
414334	41
414335	42
414336	44
414337	45
414338	44
414339	45
414340	46
414341	47
414342	50
414343	49
414344	48
414345	49
414346	52
414347	53
414348	53
414349	53
414350	50
414351	52
414352	53
414353	53
414354	52
414355	50
414356	52
414357	51
414358	51
414359	51
414360	52
414361	53
414362	54
414363	55
414364	59
414365	61
414366	61
414367	63
414368	60
414369	59
414370	58
414371	58
414372	55
414373	52
414374	51
414375	49
414376	50
414377	48
414378	47
414379	48
414380	48
414381	47
414382	45
414383	45
414384	45
414385	45
414386	44
414387	43
414388	45
414389	40
414390	41
414391	41
414392	41
414393	42
414394	39
414395	39
414396	40
414397	40
414398	40
414399	42
414400	41
414401	37
414402	37
414403	36
414404	37
414405	37
414406	34
414407	34
414408	36
414409	34
414410	33
414411	32
414412	34
414413	31
414414	31
414415	31
414416	30
414417	32
414418	31
414419	32
414420	32
414421	32
414422	33
414423	35
414424	35
414425	40
414426	40
414427	42
414428	45
414429	49
414430	49
414431	49
414432	50
414433	49
414434	49
414435	50
414436	49
414437	50
414438	52
414439	52
414440	50
414441	48
414442	47
414443	50
414444	47
414445	48
414446	55
414447	57
414448	55
414449	58
414450	59
414451	62
414452	64
414453	63
414454	62
414455	65
414456	66
414457	65
414458	67
414459	67
414460	70
414461	73
414462	75
414463	77
414464	73
414465	71
414466	71
414467	71
414468	70
414469	71
414470	69
414471	67
414472	64
414473	64
414474	66
414475	62
414476	61
414477	60
414478	62
414479	61
414480	63
414481	68
414482	69
414483	69
414484	71
414485	70
414486	66
414487	64
414488	63
414489	59
414490	59
414491	59
414492	59
414493	58
414494	58
414495	55
414496	62
414497	59
414498	57
414499	58
414500	57
414501	65
414502	63
414503	56
414504	58
414505	57
414506	58
414507	55
414508	54
414509	53
414510	58
414511	62
414512	64
414513	64
414514	63
414515	66
414516	67
414517	64
414518	63
414519	59
414520	57
414521	58
414522	65
414523	67
414524	65
414525	71
414526	75
414527	82
414528	85
414529	87
414530	88
414531	89
414532	89
414533	88
414534	93
414535	85
414536	95
414537	96
414538	100
414539	94
414540	93
414541	92
414542	94
414543	96
414544	93
414545	93
414546	96
414547	95
414548	93
414549	91
414550	92
414551	77
414552	77
414553	76
414554	77
414555	77
414556	76
414557	76
414558	75
414559	73
414560	74
414561	68
414562	73
414563	75
414564	76
414565	76
414566	73
414567	48
414568	48
414569	46
414570	47
414571	48
414572	43
414573	42
414574	43
414575	43
414576	42
414577	42
414578	38
414579	37
414580	36
414581	37
414582	37
414583	43
414584	46
414585	44
414586	48
414587	48
414588	49
414589	49
414590	49
414591	49
414592	47
414593	50
414594	51
414595	50
414596	47
414597	49
414598	48
414599	49
414600	49
414601	45
414602	48
414603	48
414604	48
414605	49
414606	48
414607	47
414608	47
414609	42
414610	43
414611	43
414612	39
414613	41
414614	41
414615	41
414616	45
414617	45
414618	40
414619	39
414620	39
414621	39
414622	39
414623	42
414624	42
414625	42
414626	40
414627	39
414628	39
414629	41
414630	41
414631	42
414632	45
414633	44
414634	42
414635	42
414636	42
414637	41
414638	42
414639	41
414640	41
414641	43
414642	43
414643	42
414644	42
414645	40
414646	39
414647	36
414648	36
414649	38
414650	39
414651	39
414652	39
414653	42
414654	41
414655	35
414656	36
414657	38
414658	38
414659	35
414660	38
414661	38
414662	38
414663	38
414664	40
414665	44
414666	42
414667	43
414668	42
414669	43
414670	53
414671	58
414672	58
414673	59
414674	63
414675	68
414676	67
414677	68
414678	65
414679	69
414680	71
414681	68
414682	70
414683	71
414684	72
414685	75
414686	74
414687	75
414688	74
414689	74
414690	72
414691	72
414692	72
414693	71
414694	73
414695	73
414696	71
414697	73
414698	73
414699	71
414700	71
414701	69
414702	69
414703	68
414704	66
414705	68
414706	66
414707	65
414708	64
414709	64
414710	64
414711	58
414712	58
414713	59
414714	57
414715	60
414716	56
variableStep chrom=chr13 span=1
414717	53
414718	49
414719	49
414720	47
414721	48
414722	49
414723	48
414724	48
414725	46
414726	47
414727	47
414728	46
414729	41
414730	42
414731	44
414732	44
414733	44
414734	44
414735	44
414736	45
414737	45
414738	48
414739	43
414740	44
414741	44
414742	43
414743	42
414744	42
414745	43
414746	45
414747	46
414748	46
414749	48
414750	42
414751	40
414752	43
414753	42
414754	40
414755	38
414756	38
414757	40
414758	39
414759	40
414760	38
414761	39
414762	40
414763	39
414764	39
414765	38
414766	39
414767	40
414768	37
414769	36
414770	38
414771	35
414772	36
414773	35
414774	34
414775	34
414776	35
414777	36
414778	36
414779	36
414780	36
414781	34
414782	30
414783	26
414784	23
414785	25
414786	25
414787	26
414788	27
414789	26
414790	26
414791	27
414792	26
414793	25
414794	25
414795	24
414796	23
414797	23
414798	23
414799	22
414800	19
414801	20
414802	20
414803	19
414804	19
414805	20
414806	20
414807	20
414808	22
414809	22
414810	22
414811	22
414812	22
414813	23
414814	23
414815	23
414816	30
414817	33
414818	34
414819	40
414820	39
414821	40
414822	42
414823	41
414824	43
414825	43
414826	47
414827	47
414828	46
414829	46
414830	47
414831	51
414832	53
414833	53
414834	49
414835	49
414836	49
414837	50
414838	53
414839	53
414840	53
414841	52
414842	52
414843	53
414844	49
414845	49
414846	51
414847	52
414848	52
414849	52
414850	51
414851	47
414852	48
414853	49
414854	45
414855	46
414856	43
414857	39
414858	40
414859	40
414860	37
414861	37
414862	36
414863	36
414864	36
414865	36
414866	33
414867	33
414868	34
414869	34
414870	32
414871	30
414872	29
414873	27
414874	25
414875	23
414876	23
414877	21
414878	22
414879	22
414880	22
414881	22
414882	20
414883	20
414884	20
414885	19
414886	18
414887	20
414888	20
414889	20
414890	19
414891	18
414892	18
414893	19
414894	20
414895	21
414896	21
414897	21
414898	21
414899	23
414900	22
414901	21
414902	21
414903	20
414904	20
414905	19
414906	18
414907	17
414908	17
414909	16
414910	16
414911	15
414912	15
414913	15
414914	14
414915	14
414916	14
414917	14
414918	14
414919	14
414920	13
414921	12
414922	11
414923	11
414924	10
414925	10
414926	8
414927	8
414928	8
414929	7
414930	5
414931	5
414932	3
414933	3
414934	3
414935	3
414936	3
414937	3
414938	3
414939	2
414940	1
414941	1
414942	1
414943	1
414944	1
414945	1
418471	1
418472	1
418473	1
418474	1
418475	1
418476	1
418477	1
418478	1
418479	1
418480	1
418481	1
418482	1
418483	1
418484	1
418485	1
418486	1
418487	1
418488	1
418489	1
418490	1
418491	1
418492	1
418493	1
418494	1
418495	1
418496	1
418497	1
418498	1
418499	1
418500	1
418501	1
418502	1
418503	1
418504	1
418505	1
418506	1
418507	1
418508	1
418509	1
418510	1
418537	1
418538	1
418539	1
418540	1
418541	1
418542	1
418543	1
418544	1
418545	1
418546	1
418547	1
418548	1
418549	1
418550	1
418551	1
418552	1
418553	1
418554	1
418555	1
418556	1
418557	1
418558	1
418559	1
418560	1
418561	1
418562	1
418563	1
418564	1
418565	1
418566	1
418567	1
418568	1
418569	1
418570	1
418571	1
418572	1
418573	1
418574	1
418575	1
418576	1
418577	1
418646	1
418647	1
418648	2
418649	2
418650	2
418651	2
418652	2
418653	2
418654	2
418655	2
418656	2
418657	2
418658	2
418659	2
418660	2
418661	2
418662	2
418663	2
418664	2
418665	2
418666	2
418667	2
418668	2
418669	2
418670	2
418671	2
418672	2
418673	2
418674	2
418675	2
418676	2
418677	2
418678	2
418679	1
418680	1
418681	1
418682	1
418683	1
418684	1
418685	1
418686	1
418687	1
418688	1
418689	1
418690	1
418691	1
418692	1
418693	1
418729	1
418730	2
418731	2
418732	2
418733	2
418734	2
418735	2
418736	2
418737	2
418738	2
418739	2
418740	2
418741	2
418742	2
418743	2
418744	2
418745	2
418746	2
418747	2
418748	2
418749	2
418750	2
418751	2
418752	2
418753	2
418754	2
418755	2
418756	2
418757	2
418758	2
418759	2
418760	2
418761	2
418762	2
418763	2
418764	1
418765	1
418774	1
418775	1
418776	1
418777	1
418778	1
418779	1
418780	1
418781	1
418782	1
418783	1
418784	1
418785	1
418786	1
418787	1
418788	1
418789	1
418790	1
418791	1
418792	1
418793	1
418794	1
418795	1
418796	1
418797	1
418798	1
418799	1
418800	1
418801	1
418802	1
418803	1
418804	1
418805	1
418892	2
418893	2
418894	3
418895	3
418896	3
418897	3
418898	3
418899	3
418900	3
418901	3
418902	3
418903	3
418904	3
418905	3
418906	3
418907	5
418908	5
418909	5
418910	5
418911	5
418912	5
418913	5
418914	5
418915	5
418916	5
418917	5
418918	4
418919	4
418920	4
418921	4
418922	4
418923	4
418924	4
418925	5
418926	5
418927	6
418928	6
418929	6
418930	6
418931	6
418932	6
418933	6
418934	4
418935	4
418936	4
418937	4
418938	4
418939	4
418940	4
418941	4
418942	4
418943	3
418944	3
418945	3
418946	2
418947	2
418948	2
418949	2
418950	2
418951	2
418952	2
418953	2
418954	2
418955	3
418956	2
418957	2
418958	2
418959	2
418960	3
418961	3
418962	3
418963	3
418964	3
418965	3
418966	3
418967	3
418968	3
418969	3
418970	3
418971	3
418972	3
418973	3
418974	3
418975	3
418976	3
418977	3
418978	3
418979	3
418980	3
418981	3
418982	3
418983	3
418984	3
418985	3
418986	3
418987	3
418988	3
418989	3
418990	3
418991	3
418992	3
418993	3
418994	3
418995	2
418996	2
418997	2
418998	2
418999	2
419000	2
419001	2
419002	2
419003	2
419004	2
419005	1
419006	1
419007	1
419008	1
419009	1
419010	1
419011	1
419012	1
419013	1
419014	1
419015	1
419016	1
419017	1
419018	1
419019	1
419020	1
419021	1
419022	1
419023	1
419024	1
419025	1
419026	1
419027	1
419028	1
419029	1
419030	1
419031	1
419032	1
419033	1
419034	1
419035	1
419036	1
419037	1
419038	1
419039	1
419040	1
419041	1
419042	1
419106	1
419107	1
419108	1
419109	1
419110	1
419111	1
419112	1
419113	1
419114	1
419115	1
419116	1
419117	1
419118	1
419119	1
419120	1
419121	1
419122	1
419123	1
419124	1
419125	1
419126	1
419127	1
419128	1
419129	1
419130	1
419131	1
419132	1
419133	1
419134	1
419135	1
419136	1
419137	1
419138	1
419139	1
419140	1
419141	1
419142	1
419143	1
419144	1
419145	1
419146	1
419150	1
419151	1
419152	1
419153	1
419154	1
419155	1
419156	1
419157	1
419158	1
419159	1
419160	1
419161	1
419162	1
419163	1
419164	1
419165	1
419166	1
419167	1
419168	1
419169	1
419170	1
419171	1
419172	1
419173	1
419174	1
419175	1
419176	1
419177	1
419178	1
419179	1
419180	1
419187	1
419188	1
419189	1
419190	1
419191	1
419192	1
419193	1
419194	1
419195	1
419196	2
419197	2
419198	2
419199	2
419200	3
419201	3
419202	3
419203	3
419204	3
419205	3
419206	3
419207	3
419208	3
419209	3
419210	3
419211	3
419212	3
419213	3
419214	3
419215	3
419216	3
419217	3
419218	3
419219	3
419220	3
419221	2
419222	2
419223	2
419224	3
419225	3
419226	3
419227	3
419228	3
419229	5
419230	5
419231	5
419232	5
419233	5
419234	5
419235	5
419236	5
419237	5
419238	4
419239	4
419240	4
419241	4
419242	4
419243	4
419244	4
419245	4
419246	4
419247	4
419248	4
419249	4
419250	4
419251	4
419252	4
419253	4
419254	4
419255	4
419256	4
419257	4
419258	4
419259	4
419260	6
419261	6
419262	6
419263	6
419264	6
419265	6
419266	6
419267	6
419268	6
419269	5
419270	6
419271	6
419272	6
419273	6
419274	6
419275	6
419276	3
419277	3
419278	3
419279	3
419280	3
419281	3
419282	3
419283	3
419284	3
419285	3
419286	3
419287	3
419288	3
419289	3
419290	3
419291	3
419292	3
419293	3
419294	3
419295	3
419296	3
419297	1
419298	1
419299	1
419300	1
419301	1
419302	1
419303	1
419304	1
419305	1
419306	1
419307	1
419308	1
419309	1
419327	1
419328	1
419329	1
419330	1
419331	1
419332	1
419333	1
419334	1
419335	1
419336	1
419337	1
419338	1
419339	1
419340	1
419341	1
419342	1
419343	1
[truncated: 470 more rows]
