# Supplementary material for: Bidirectional promoter activity from expression cassettes can drive off-target repression of neighboring gene translation
Source: eLife. 2022 Dec 12;11:e81086. doi: 10.7554/eLife.81086 (PMC9754628; doi:10.7554/eLife.81086)
Supplement: Figure 4—source data 1. — txt (wiggle files) used to generate Figure 4E genome browser track figure. UPF1 ORF coordinates 415,257–418,173 on chr 13. 2 kb upstream of UPF1 and 1 kb downstream of UPF1 are included. [file elife-81086-fig4-data1.zip › Figure 4 - Source Data 1/upf1_veg_vs_genome_uniquesmoothed_rev_upf1locus.wig.txt]

variableStep chrom=chr13 span=1
413258	7
413259	7
413260	5
413261	4
413262	4
413263	4
413264	4
413265	4
413266	4
413267	4
413268	4
413269	4
413270	4
413271	4
413272	4
413273	3
413274	3
413275	3
413276	3
413277	3
413278	3
413279	3
413280	2
413281	2
413282	1
413283	1
413284	1
413285	1
413286	1
413287	1
413288	1
413299	1
413300	1
413301	1
413302	1
413303	1
413304	1
413305	1
413306	1
413307	1
413308	1
413309	1
413310	1
413311	1
413312	1
413313	1
413314	1
413315	1
413316	1
413317	1
413318	1
413319	1
413320	1
413321	1
413322	1
413323	1
413324	1
413325	1
413326	1
413327	1
413328	1
413329	1
413330	1
413331	1
413332	1
413333	1
413334	1
414768	2
414769	2
414770	2
414771	2
414772	2
414773	2
414774	3
414775	3
414776	3
414777	3
414778	3
414779	4
414780	6
414781	6
414782	6
414783	6
414784	8
414785	8
414786	9
414787	10
414788	10
414789	11
414790	11
414791	11
414792	11
414793	11
414794	11
414795	12
414796	13
414797	11
414798	11
414799	11
414800	11
414801	11
414802	11
414803	11
414804	11
414805	11
414806	11
414807	11
414808	11
414809	10
414810	10
414811	10
414812	10
414813	10
414814	10
414815	10
414816	10
414817	8
414818	8
414819	8
414820	8
414821	7
414822	7
414823	6
414824	7
414825	5
414826	5
414827	5
414828	5
414829	6
414830	7
414831	8
414832	8
414833	8
414834	9
414835	11
414836	10
414837	12
414838	16
414839	17
414840	20
414841	22
414842	22
414843	23
414844	24
414845	24
414846	26
414847	27
414848	29
414849	29
414850	29
414851	31
414852	31
414853	31
414854	33
414855	33
414856	34
414857	38
414858	38
414859	38
414860	38
414861	40
414862	42
414863	44
414864	44
414865	44
414866	48
414867	49
414868	53
414869	50
414870	53
414871	54
414872	55
414873	56
414874	56
414875	56
414876	51
414877	56
414878	60
414879	60
414880	62
414881	68
414882	68
414883	72
414884	73
414885	75
414886	78
414887	82
414888	77
414889	77
414890	79
414891	79
414892	81
414893	81
414894	84
414895	85
414896	89
414897	90
414898	92
414899	90
414900	90
414901	93
414902	94
414903	93
414904	93
414905	91
414906	92
414907	95
414908	97
414909	96
414910	97
414911	95
414912	95
414913	93
414914	88
414915	88
414916	82
414917	81
414918	79
414919	78
414920	76
414921	74
414922	73
414923	70
414924	68
414925	64
414926	63
414927	60
414928	56
414929	56
414930	63
414931	60
414932	61
414933	62
414934	57
414935	58
414936	60
414937	61
414938	65
414939	62
414940	61
414941	58
414942	55
414943	54
414944	53
414945	55
414946	54
414947	57
414948	59
414949	60
414950	64
414951	62
414952	66
414953	70
414954	69
414955	69
414956	68
414957	69
414958	69
414959	75
414960	74
414961	73
414962	76
414963	78
414964	80
414965	80
414966	89
414967	87
414968	79
414969	82
414970	82
414971	82
414972	88
414973	87
414974	86
414975	89
414976	87
414977	85
414978	86
414979	83
414980	86
414981	85
414982	89
414983	90
414984	81
414985	81
414986	86
414987	86
414988	83
414989	80
414990	81
414991	82
414992	83
414993	83
414994	82
414995	82
414996	78
414997	79
414998	76
414999	82
415000	82
415001	82
415002	84
415003	79
415004	78
415005	78
415006	76
415007	73
415008	69
415009	70
415010	77
415011	74
415012	74
415013	64
415014	64
415015	62
415016	64
415017	66
415018	69
415019	70
415020	70
415021	76
415022	73
415023	75
415024	74
415025	77
415026	80
415027	81
415028	81
415029	80
415030	81
415031	80
415032	81
415033	85
415034	84
415035	88
415036	90
415037	89
415038	93
415039	84
415040	84
415041	83
415042	84
415043	82
415044	81
415045	82
415046	83
415047	85
415048	82
415049	82
415050	81
415051	82
415052	82
415053	78
415054	79
415055	71
415056	71
415057	67
415058	65
415059	65
415060	61
415061	59
415062	62
415063	62
415064	61
415065	57
415066	57
415067	59
415068	54
415069	54
415070	59
415071	56
415072	58
415073	54
415074	50
415075	54
415076	55
415077	51
415078	53
415079	50
415080	49
415081	49
415082	49
415083	50
415084	50
415085	52
415086	53
415087	51
415088	49
415089	56
415090	56
415091	59
415092	57
415093	59
415094	59
415095	59
415096	56
415097	54
415098	53
415099	56
415100	55
415101	58
415102	61
415103	60
415104	62
415105	63
415106	62
415107	60
415108	61
415109	65
415110	66
415111	65
415112	66
415113	64
415114	64
415115	68
415116	69
415117	69
415118	72
415119	74
415120	71
415121	73
415122	74
415123	73
415124	72
415125	73
415126	72
415127	73
415128	75
415129	75
415130	75
415131	78
415132	76
415133	75
415134	78
415135	76
415136	76
415137	77
415138	83
415139	84
415140	83
415141	81
415142	81
415143	82
415144	81
415145	73
415146	70
415147	66
415148	65
415149	65
415150	65
415151	68
415152	69
415153	75
415154	69
415155	73
415156	72
415157	69
415158	66
415159	65
415160	71
415161	69
415162	73
415163	74
415164	75
415165	76
415166	80
415167	78
415168	78
415169	76
415170	77
415171	78
415172	78
415173	80
415174	79
415175	80
415176	79
415177	79
415178	78
415179	79
415180	72
415181	72
415182	73
415183	74
415184	73
415185	74
415186	74
415187	72
415188	71
415189	72
415190	72
415191	73
415192	71
415193	71
415194	68
415195	71
415196	71
415197	78
415198	77
415199	76
415200	75
415201	78
415202	74
415203	73
415204	69
415205	71
415206	67
415207	68
415208	64
415209	64
415210	64
415211	62
415212	65
415213	66
415214	66
415215	67
415216	70
415217	71
415218	70
415219	70
415220	69
415221	69
415222	71
415223	73
415224	72
415225	68
415226	64
415227	59
415228	57
415229	57
415230	53
415231	52
415232	48
415233	48
415234	46
415235	46
415236	46
415237	41
415238	31
415239	27
415240	27
415241	25
415242	25
415243	23
415244	23
415245	23
415246	23
415247	22
415248	21
415249	21
415250	21
415251	19
415252	19
415253	16
415254	13
415255	12
415256	9
415257	8
415258	6
415259	2
415260	2
415261	2
415262	2
415446	1
415447	1
415448	1
415449	1
415450	1
415451	1
415452	1
415453	1
415454	1
415455	1
415456	1
415457	1
415458	1
415459	1
415460	1
415461	1
415462	1
415463	1
415464	1
415465	1
415466	1
415467	1
415468	1
415469	1
415470	1
415471	1
415472	1
415473	1
415474	1
415475	1
415476	1
415477	1
415478	1
415479	1
415480	1
415481	1
415482	1
415483	1
415484	1
415485	1
415486	1
415487	1
416053	1
416054	1
416055	1
416056	1
416057	1
416058	1
416059	1
416060	1
416061	1
416062	1
416063	1
416064	1
416065	1
416066	1
416067	1
416068	1
416069	1
416070	1
416071	1
416072	1
416073	1
416074	1
416075	1
416076	1
416077	1
416078	1
416079	1
416080	1
416081	1
416082	1
416832	1
416833	1
416834	1
416835	1
416836	1
416837	1
416838	1
416839	1
416840	1
416841	1
416842	1
416843	1
416844	1
416845	1
416846	1
416847	1
416848	1
416849	1
416850	1
416851	1
416852	1
416853	1
416854	1
416855	1
416856	1
416857	1
416858	1
416859	1
418443	1
418444	1
418445	1
418446	1
418447	1
418448	1
418449	1
418450	1
418451	1
418452	1
418453	1
418454	1
418455	2
418456	2
418457	2
418458	2
418459	2
418460	2
418461	2
418462	2
418463	2
418464	2
418465	2
418466	2
418467	2
418468	2
418469	2
418470	2
418471	1
418472	1
418473	1
418474	1
418475	1
418476	1
418477	1
418478	1
418479	1
418480	1
418481	1
418482	1
418483	1
418484	1
418485	1
418486	1
418487	1
418488	1
418489	1
418490	1
418491	1
418567	1
418568	1
418569	1
418570	1
418571	1
418572	1
418573	1
418574	1
418575	1
418576	1
418577	1
418578	1
418579	1
418580	1
418581	1
418582	1
418583	1
418584	1
418585	1
418586	1
418587	1
418588	1
418589	1
418590	1
418591	1
418592	1
418593	2
418594	3
418595	3
418596	3
418597	3
418598	2
418599	2
418600	2
418601	2
418602	2
418603	2
418604	2
418605	2
418606	2
418607	2
418608	2
418609	2
418610	2
418611	2
418612	3
418613	3
418614	3
418615	3
418616	3
418617	3
418618	3
418619	3
418620	3
418621	3
418622	3
418623	3
418624	3
418625	3
418626	3
418627	3
418628	3
418629	3
418630	3
418631	3
418632	3
418633	3
418634	3
418635	2
418636	2
418637	2
418638	2
418639	1
418640	1
418641	1
418642	1
418643	1
418644	1
418645	1
418646	1
418647	1
418648	1
418649	1
418650	1
418651	1
418652	1
418653	1
418654	1
418655	1
418656	1
418657	1
418658	1
418662	1
418663	1
418664	1
418665	1
418666	1
418667	1
418668	1
418669	1
418670	1
418671	1
418672	1
418673	1
418674	1
418675	1
418676	1
418677	1
418678	1
418679	1
418680	1
418681	1
418682	1
418683	1
418684	1
418685	1
418686	1
418687	1
418688	1
418689	1
418690	1
418691	1
418692	1
418736	1
418737	1
418738	1
418739	1
418740	1
418741	1
418742	1
418743	1
418744	1
418745	1
418746	1
418747	1
418748	1
418749	2
418750	2
418751	2
418752	2
418753	2
418754	2
418755	2
418756	2
418757	2
418758	2
418759	2
418760	2
418761	2
418762	2
418763	2
418764	2
418765	2
418766	2
418767	2
418768	2
418769	2
418770	2
418771	2
418772	2
418773	2
418774	2
418775	2
418776	2
418777	2
418778	2
418779	2
418780	1
418781	1
418782	1
418814	1
418815	1
418816	1
418817	1
418818	1
418819	1
418820	1
418821	1
418822	1
418823	1
418824	1
418825	1
variableStep chrom=chr13 span=1
418826	1
418827	1
418828	1
418829	1
418830	1
418831	1
418832	2
418833	2
418834	2
418835	2
418836	2
418837	2
418838	2
418839	2
418840	2
418841	2
418842	2
418843	2
418844	2
418845	2
418846	2
418847	2
418848	2
418849	2
418850	2
418851	2
418852	2
418853	2
418854	2
418855	2
418856	2
418857	2
418858	2
418859	1
418872	1
418873	1
418874	1
418875	1
418876	1
418877	1
418878	1
418879	1
418880	1
418881	1
418882	1
418883	1
418884	1
418885	1
418886	1
418887	1
418888	1
418889	1
418890	1
418891	1
418892	1
418893	1
418894	1
418895	1
418896	1
418897	1
418898	1
418899	1
418900	1
418901	1
418959	1
418960	1
418961	1
418962	1
418963	1
418964	1
418965	1
418966	1
418967	1
418968	1
418969	1
418970	1
418971	1
418972	1
418973	1
418974	1
418975	1
418976	1
418977	1
418978	1
418979	1
418980	1
418981	1
418982	1
418983	1
418984	1
418985	1
418986	1
418987	1
418988	1
418989	1
418990	1
418991	1
418992	1
418993	1
418994	1
418995	1
418996	1
419098	3
419099	3
419100	3
419101	3
419102	3
419103	3
419104	3
419105	3
419106	3
419107	3
419108	3
419109	3
419110	3
419111	3
419112	3
419113	3
419114	3
419115	3
419116	3
419117	3
419118	3
419119	3
419120	3
419121	3
419122	3
419123	3
419124	3
419125	3
419126	3
419127	3
419128	3
419129	3
419130	3
419131	3
419132	3
419133	3
419134	3
419135	3
419136	3
419137	5
419138	5
419139	5
419140	2
419141	2
419142	2
419143	2
419144	2
419145	2
419146	2
419147	2
419148	2
419149	2
419150	2
419151	2
419152	2
419153	2
419154	2
419155	2
419156	2
419157	2
419158	2
419159	2
419160	2
419161	2
419162	2
419250	1
419251	1
419252	1
419253	1
419254	1
419255	1
419256	1
419257	1
419258	1
419259	1
419260	1
419261	1
419262	1
419263	1
419264	1
419265	1
419266	1
419267	1
419268	1
419269	1
419270	1
419271	1
419329	2
419330	2
419331	2
419332	2
419333	2
419334	2
419335	2
419336	2
419337	2
419338	2
419339	2
419340	2
419341	2
419342	2
419343	2
419344	2
419345	2
419346	2
419347	2
419348	2
419349	2
419350	2
419351	2
419352	2
419353	2
419354	2
419355	2
419356	2
419357	2
419358	2
419359	2
419360	2
419361	2
419362	2
419363	2
419364	2
419402	1
419403	1
419404	1
419405	1
419406	1
419407	1
419408	1
419409	1
419410	1
419411	1
419412	1
419413	1
419414	1
419415	1
419416	1
419417	1
419418	1
419419	1
419420	1
419421	1
419422	1
419423	1
419424	1
419425	1
419426	1
419427	1
419428	1
419429	1
419430	1
419431	1
419432	1
419433	1
419434	1
419597	1
419598	1
419599	1
419600	1
419601	1
419602	1
419603	1
419604	1
419605	1
419606	1
419607	1
419608	1
419609	1
419610	1
419611	1
419612	1
419613	1
419614	1
419615	1
419616	1
419617	1
419618	1
419619	1
419620	1
419621	1
419622	1
419623	1
419624	1
419625	1
419626	1
419627	1
419628	1
419629	1
419630	1
419848	1
419849	1
419850	1
419851	1
419852	1
419853	1
419854	1
419855	1
419856	1
419857	1
419858	1
419859	1
419860	1
419861	1
419862	1
419863	1
419864	1
419865	1
419866	1
419867	1
419868	1
419869	1
419870	1
419871	1
419872	1
419873	1
419874	1
419875	1
419876	1
419877	1
419878	1
419879	1
419880	1
419881	1
419882	1
