# Supplementary material for: Bidirectional promoter activity from expression cassettes can drive off-target repression of neighboring gene translation
Source: eLife. 2022 Dec 12;11:e81086. doi: 10.7554/eLife.81086 (PMC9754628; doi:10.7554/eLife.81086)
Supplement: Figure 4—source data 1. — txt (wiggle files) used to generate Figure 4E genome browser track figure. UPF1 ORF coordinates 415,257–418,173 on chr 13. 2 kb upstream of UPF1 and 1 kb downstream of UPF1 are included. [file elife-81086-fig4-data1.zip › Figure 4 - Source Data 1/WT_veg_vs_genome_uniquesmoothed_rev_upf1locus.wig.txt]

variableStep chrom=chr13 span=1
413258	6
413259	6
413260	6
413261	6
413262	6
413263	6
413264	6
413265	6
413266	6
413267	5
413268	5
413269	5
413270	5
413271	5
413272	5
413273	5
413274	5
413275	5
413276	5
413277	5
413278	5
413279	6
413280	6
413281	6
413282	6
413283	6
413284	6
variableStep chrom=chr13 span=1
413285	5
413286	5
413287	5
413288	5
413289	4
413290	3
413291	2
413292	2
413293	2
413294	1
413295	1
413296	1
413297	1
413298	1
413299	1
413300	1
413301	1
413302	1
413303	1
413304	1
413305	1
413306	1
413307	1
413308	1
413309	1
413310	1
413311	1
413312	1
413313	1
413314	1
413315	1
413316	1
413317	1
413318	1
413319	1
413320	1
414782	2
414783	2
414784	2
414785	2
414786	2
414787	2
414788	2
414789	2
414790	2
414791	2
414792	2
414793	2
414794	2
414795	2
414796	2
414797	2
414798	2
414799	2
414800	2
414801	2
414802	2
414803	3
414804	3
414805	3
414806	3
414807	3
414808	3
414809	3
414810	3
414811	3
414812	3
414813	3
414814	3
414815	3
414816	3
414817	3
414818	3
414819	3
414820	3
414821	3
414822	3
414823	3
414824	3
414825	1
414826	1
414827	1
414828	1
414829	2
414830	2
414831	2
414832	2
414833	2
414834	2
414835	2
414836	2
414837	3
414838	5
414839	5
414840	7
414841	10
414842	10
414843	10
414844	10
414845	11
414846	10
414847	10
414848	11
414849	12
414850	12
414851	12
414852	13
414853	13
414854	13
414855	15
414856	15
414857	16
414858	16
414859	16
414860	17
414861	18
414862	19
414863	18
414864	18
414865	18
414866	18
414867	18
414868	16
414869	16
414870	16
414871	16
414872	19
414873	20
414874	21
414875	21
414876	20
414877	18
414878	19
414879	21
414880	23
414881	25
414882	25
414883	27
414884	24
414885	24
414886	24
414887	27
414888	25
414889	26
414890	26
414891	27
414892	28
414893	29
414894	29
414895	27
414896	29
414897	31
414898	30
414899	30
414900	30
414901	30
414902	30
414903	29
414904	29
414905	29
414906	30
414907	31
414908	31
414909	32
414910	29
414911	30
414912	30
414913	29
414914	27
414915	30
414916	29
414917	28
414918	28
414919	28
414920	28
414921	29
414922	29
414923	30
414924	30
414925	30
414926	32
414927	32
414928	32
414929	33
414930	33
414931	31
414932	30
414933	30
414934	30
414935	30
414936	31
414937	31
414938	33
414939	31
414940	31
414941	30
414942	25
414943	26
414944	25
414945	25
414946	26
414947	27
414948	28
414949	26
414950	29
414951	27
414952	27
414953	28
414954	28
414955	29
414956	31
414957	30
414958	30
414959	28
414960	29
414961	29
414962	27
414963	30
414964	30
414965	32
414966	35
414967	37
414968	39
414969	39
414970	39
414971	41
414972	40
414973	42
414974	42
414975	43
414976	42
414977	43
414978	45
414979	45
414980	45
414981	46
414982	46
414983	46
414984	46
414985	48
414986	50
414987	49
414988	45
414989	46
414990	46
414991	46
414992	44
414993	43
414994	43
414995	46
414996	45
414997	45
414998	43
414999	42
415000	42
415001	41
415002	43
415003	42
415004	40
415005	36
415006	35
415007	36
415008	32
415009	32
415010	32
415011	32
415012	31
415013	28
415014	29
415015	26
415016	24
415017	24
415018	25
415019	27
415020	29
415021	30
415022	31
415023	28
415024	27
415025	29
415026	30
415027	30
415028	30
415029	29
415030	30
415031	29
415032	28
415033	29
415034	32
415035	33
415036	35
415037	36
415038	36
415039	33
415040	33
415041	33
415042	35
415043	34
415044	32
415045	34
415046	35
415047	35
415048	36
415049	36
415050	36
415051	35
415052	36
415053	36
415054	40
415055	34
415056	33
415057	32
415058	33
415059	33
415060	32
415061	33
415062	33
415063	29
415064	29
415065	30
415066	28
415067	28
415068	28
415069	29
415070	33
415071	33
415072	34
415073	34
415074	34
415075	35
415076	35
415077	34
415078	34
415079	32
415080	33
415081	36
415082	38
415083	39
415084	38
415085	38
415086	38
415087	36
415088	33
415089	32
415090	33
415091	33
415092	33
415093	31
415094	32
415095	31
415096	32
415097	33
415098	32
415099	31
415100	31
415101	31
415102	31
415103	27
415104	28
415105	28
415106	29
415107	27
415108	28
415109	29
415110	32
415111	32
415112	33
415113	31
415114	31
415115	37
415116	38
415117	39
415118	38
415119	38
415120	37
415121	38
415122	38
415123	38
415124	38
415125	40
415126	40
415127	41
415128	40
415129	41
415130	41
415131	41
415132	41
415133	42
415134	42
415135	42
415136	42
415137	42
415138	43
415139	45
415140	45
415141	42
415142	41
415143	43
415144	41
415145	38
415146	34
415147	34
415148	34
415149	37
415150	34
415151	31
415152	34
415153	33
415154	29
415155	27
415156	25
415157	22
415158	22
415159	23
415160	23
415161	23
415162	23
415163	24
415164	26
415165	27
415166	27
415167	25
415168	28
415169	27
415170	27
415171	29
415172	29
415173	28
415174	27
415175	32
415176	31
415177	33
415178	33
415179	35
415180	35
415181	37
415182	38
415183	42
415184	42
415185	44
415186	44
415187	43
415188	43
415189	42
415190	43
415191	42
415192	41
415193	40
415194	42
415195	43
415196	45
415197	47
415198	46
415199	46
415200	47
415201	47
415202	48
415203	43
415204	43
415205	46
415206	44
415207	44
415208	42
415209	42
415210	42
415211	40
415212	39
415213	35
415214	32
415215	33
415216	35
415217	37
415218	36
415219	36
415220	35
415221	35
415222	34
415223	35
415224	37
415225	39
415226	37
415227	36
415228	36
415229	37
415230	35
415231	35
415232	32
415233	32
415234	32
415235	32
415236	31
415237	30
415238	27
415239	27
415240	25
415241	25
415242	27
415243	26
415244	26
415245	29
415246	29
415247	30
415248	31
415249	31
415250	32
415251	28
415252	28
415253	28
415254	28
415255	27
415256	27
415257	26
415258	25
415259	22
415260	21
415261	21
415262	22
415263	21
415264	20
415265	21
415266	23
415267	23
415268	26
415269	26
415270	26
415271	25
415272	25
415273	27
415274	23
415275	23
415276	22
415277	23
415278	23
415279	23
415280	22
415281	21
415282	21
415283	21
415284	19
415285	19
415286	19
415287	19
415288	20
415289	21
415290	21
415291	21
415292	19
415293	20
415294	20
415295	20
415296	19
415297	19
415298	19
415299	18
415300	18
415301	17
415302	20
415303	18
415304	15
415305	16
415306	17
415307	16
415308	16
415309	16
415310	16
415311	16
415312	17
415313	18
415314	16
415315	18
415316	18
415317	18
415318	20
415319	20
415320	20
415321	20
415322	20
415323	20
415324	20
415325	19
415326	21
415327	22
415328	22
415329	24
415330	24
415331	24
415332	24
415333	23
415334	23
415335	23
415336	22
415337	23
415338	23
415339	23
415340	23
415341	21
415342	22
415343	23
415344	20
415345	19
415346	18
415347	18
415348	18
415349	18
415350	16
415351	16
415352	17
415353	16
415354	16
415355	18
415356	18
415357	18
415358	19
415359	17
415360	17
415361	17
415362	18
415363	18
415364	19
415365	20
415366	21
415367	21
415368	21
415369	22
415370	22
415371	23
415372	26
415373	26
415374	26
415375	27
415376	27
415377	26
415378	28
415379	28
415380	29
415381	28
415382	28
415383	30
415384	31
415385	31
415386	31
415387	31
415388	30
415389	30
415390	29
415391	29
415392	29
415393	35
415394	31
415395	30
415396	24
415397	20
415398	20
415399	22
415400	22
415401	22
415402	22
415403	25
415404	26
415405	25
415406	25
415407	25
415408	24
415409	25
415410	24
415411	24
415412	24
415413	24
415414	24
415415	24
415416	24
415417	24
415418	19
415419	18
415420	16
415421	15
415422	15
415423	16
415424	16
415425	16
415426	16
415427	16
415428	16
415429	16
415430	16
415431	15
415432	15
415433	16
415434	17
415435	17
415436	18
415437	18
415438	22
415439	20
415440	20
415441	18
415442	18
415443	18
415444	21
415445	21
415446	23
415447	27
415448	27
415449	26
415450	29
415451	29
415452	31
415453	32
415454	32
415455	34
415456	33
415457	33
415458	33
415459	33
415460	33
415461	32
415462	32
415463	32
415464	31
415465	31
415466	31
415467	32
415468	32
415469	32
415470	32
415471	32
415472	29
415473	26
415474	27
415475	27
415476	27
415477	28
415478	28
415479	28
415480	29
415481	21
415482	20
415483	21
415484	20
415485	20
415486	21
415487	21
415488	24
415489	24
415490	22
415491	25
415492	23
415493	23
415494	25
415495	25
415496	25
415497	24
415498	24
415499	25
415500	25
415501	26
415502	26
415503	27
415504	26
415505	25
415506	25
415507	26
415508	26
415509	26
415510	26
415511	26
415512	27
415513	27
415514	27
415515	26
415516	26
415517	27
415518	27
415519	31
415520	31
415521	27
415522	28
415523	28
415524	24
415525	23
415526	25
415527	23
415528	25
415529	22
415530	22
415531	21
415532	21
415533	21
415534	20
415535	20
415536	20
415537	20
415538	20
415539	18
415540	19
415541	19
415542	19
415543	19
415544	20
415545	21
415546	21
415547	18
415548	19
415549	19
415550	21
415551	22
415552	21
415553	20
415554	21
415555	20
415556	20
415557	21
415558	21
415559	21
415560	20
415561	21
415562	19
415563	19
415564	19
415565	19
415566	19
415567	20
415568	20
415569	19
415570	19
415571	17
415572	19
415573	18
415574	26
415575	23
415576	23
415577	23
415578	23
415579	23
415580	23
415581	22
415582	23
415583	23
415584	24
415585	24
415586	23
415587	24
415588	23
415589	22
415590	20
415591	21
415592	21
415593	21
415594	22
415595	23
415596	21
415597	21
415598	23
415599	23
415600	23
415601	24
415602	23
415603	32
415604	31
415605	29
415606	29
415607	30
415608	29
415609	27
415610	27
415611	27
415612	25
415613	26
415614	26
415615	28
415616	26
415617	27
415618	28
415619	27
415620	27
415621	27
415622	27
415623	27
415624	28
415625	28
415626	27
415627	28
415628	28
415629	24
415630	23
415631	22
415632	24
415633	24
415634	26
415635	26
415636	26
415637	25
415638	25
415639	24
415640	24
415641	24
415642	21
415643	20
415644	21
415645	21
415646	21
415647	21
415648	21
415649	21
415650	19
415651	19
415652	19
415653	21
415654	22
415655	22
415656	19
415657	19
415658	19
415659	19
415660	19
415661	14
415662	15
415663	14
415664	14
415665	13
415666	14
415667	14
415668	14
415669	13
415670	14
415671	15
415672	16
415673	16
415674	15
415675	15
415676	14
415677	17
415678	16
415679	17
415680	19
415681	19
415682	18
415683	18
415684	18
415685	19
415686	20
415687	20
415688	20
415689	20
415690	21
415691	21
415692	23
415693	24
415694	24
415695	25
415696	25
415697	25
415698	23
415699	23
415700	25
415701	24
415702	24
415703	24
415704	25
415705	23
415706	23
415707	20
415708	20
415709	19
415710	19
415711	19
415712	19
415713	22
415714	22
415715	24
415716	24
415717	23
415718	25
415719	25
415720	28
415721	27
415722	26
415723	27
415724	28
415725	27
415726	29
415727	31
415728	31
415729	34
415730	35
415731	38
415732	38
415733	40
415734	37
415735	36
415736	36
415737	38
415738	37
415739	36
415740	36
415741	36
415742	36
415743	36
415744	35
415745	34
415746	35
415747	36
415748	37
415749	37
415750	37
415751	36
415752	36
415753	38
415754	38
415755	33
415756	34
415757	34
415758	33
415759	34
415760	31
415761	31
415762	33
415763	35
415764	36
415765	30
415766	30
415767	30
415768	30
415769	31
variableStep chrom=chr13 span=1
415770	28
415771	28
415772	28
415773	28
415774	29
415775	25
415776	25
415777	26
415778	26
415779	26
415780	26
415781	26
415782	24
415783	25
415784	24
415785	24
415786	22
415787	22
415788	22
415789	23
415790	23
415791	20
415792	20
415793	20
415794	24
415795	24
415796	26
415797	26
415798	26
415799	25
415800	26
415801	24
415802	22
415803	20
415804	22
415805	22
415806	26
415807	25
415808	25
415809	25
415810	25
415811	27
415812	26
415813	25
415814	25
415815	24
415816	24
415817	25
415818	25
415819	26
415820	26
415821	26
415822	26
415823	25
415824	25
415825	25
415826	25
415827	24
415828	24
415829	22
415830	22
415831	23
415832	23
415833	23
415834	24
415835	24
415836	24
415837	23
415838	21
415839	22
415840	20
415841	20
415842	21
415843	23
415844	17
415845	18
415846	19
415847	19
415848	20
415849	20
415850	22
415851	25
415852	23
415853	24
415854	24
415855	24
415856	26
415857	25
415858	24
415859	24
415860	24
415861	24
415862	25
415863	24
415864	24
415865	24
415866	24
415867	24
415868	24
415869	24
415870	25
415871	24
415872	25
415873	26
415874	24
415875	24
415876	24
415877	21
415878	20
415879	20
415880	20
415881	18
415882	18
415883	18
415884	19
415885	18
415886	17
415887	17
415888	16
415889	15
415890	13
415891	11
415892	12
415893	11
415894	10
415895	12
415896	12
415897	12
415898	13
415899	13
415900	10
415901	10
415902	10
415903	10
415904	11
415905	10
415906	10
415907	10
415908	10
415909	10
415910	9
415911	8
415912	8
415913	8
415914	9
415915	8
415916	8
415917	9
415918	9
415919	9
415920	10
415921	10
415922	10
415923	10
415924	10
415925	10
415926	9
415927	9
415928	10
415929	10
415930	9
415931	13
415932	13
415933	13
415934	12
415935	12
415936	12
415937	12
415938	12
415939	13
415940	14
415941	14
415942	14
415943	14
415944	15
415945	16
415946	17
415947	17
415948	18
415949	18
415950	17
415951	17
415952	18
415953	20
415954	19
415955	20
415956	20
415957	20
415958	21
415959	20
415960	21
415961	21
415962	23
415963	22
415964	22
415965	22
415966	22
415967	22
415968	22
415969	22
415970	22
415971	22
415972	20
415973	22
415974	22
415975	21
415976	20
415977	20
415978	20
415979	21
415980	19
415981	19
415982	18
415983	18
415984	18
415985	20
415986	20
415987	20
415988	19
415989	19
415990	18
415991	18
415992	19
415993	21
415994	19
415995	19
415996	20
415997	19
415998	20
415999	20
416000	20
416001	21
416002	21
416003	20
416004	19
416005	20
416006	20
416007	20
416008	20
416009	20
416010	21
416011	21
416012	20
416013	20
416014	20
416015	21
416016	20
416017	23
416018	23
416019	22
416020	22
416021	22
416022	21
416023	20
416024	19
416025	17
416026	18
416027	20
416028	20
416029	19
416030	19
416031	19
416032	18
416033	18
416034	17
416035	14
416036	14
416037	14
416038	12
416039	13
416040	13
416041	13
416042	13
416043	12
416044	13
416045	14
416046	14
416047	17
416048	16
416049	17
416050	17
416051	18
416052	15
416053	15
416054	16
416055	16
416056	19
416057	21
416058	23
416059	24
416060	22
416061	22
416062	26
416063	25
416064	25
416065	25
416066	25
416067	25
416068	25
416069	25
416070	24
416071	24
416072	25
416073	24
416074	24
416075	24
416076	24
416077	25
416078	25
416079	25
416080	25
416081	26
416082	25
416083	27
416084	27
416085	30
416086	29
416087	29
416088	29
416089	32
416090	29
416091	28
416092	28
416093	24
416094	24
416095	22
416096	22
416097	22
416098	17
416099	17
416100	16
416101	16
416102	16
416103	18
416104	18
416105	17
416106	18
416107	19
416108	19
416109	21
416110	21
416111	21
416112	21
416113	21
416114	21
416115	22
416116	22
416117	21
416118	21
416119	18
416120	19
416121	19
416122	16
416123	14
416124	14
416125	14
416126	15
416127	18
416128	18
416129	18
416130	18
416131	18
416132	19
416133	19
416134	19
416135	19
416136	20
416137	20
416138	20
416139	22
416140	21
416141	21
416142	21
416143	19
416144	20
416145	20
416146	20
416147	20
416148	20
416149	19
416150	19
416151	19
416152	19
416153	20
416154	18
416155	17
416156	15
416157	14
416158	14
416159	13
416160	13
416161	15
416162	15
416163	14
416164	14
416165	14
416166	13
416167	13
416168	12
416169	12
416170	13
416171	10
416172	11
416173	12
416174	12
416175	12
416176	11
416177	11
416178	10
416179	10
416180	11
416181	11
416182	9
416183	9
416184	9
416185	11
416186	11
416187	10
416188	11
416189	11
416190	12
416191	13
416192	13
416193	13
416194	10
416195	10
416196	10
416197	10
416198	10
416199	10
416200	10
416201	11
416202	11
416203	11
416204	10
416205	10
416206	10
416207	10
416208	9
416209	9
416210	9
416211	12
416212	12
416213	12
416214	11
416215	11
416216	11
416217	12
416218	12
416219	10
416220	10
416221	10
416222	9
416223	9
416224	9
416225	9
416226	9
416227	9
416228	9
416229	10
416230	10
416231	9
416232	9
416233	8
416234	8
416235	8
416236	7
416237	9
416238	9
416239	9
416240	11
416241	11
416242	11
416243	11
416244	14
416245	14
416246	14
416247	10
416248	10
416249	10
416250	10
416251	10
416252	10
416253	10
416254	10
416255	12
416256	12
416257	12
416258	11
416259	10
416260	10
416261	10
416262	10
416263	10
416264	10
416265	10
416266	10
416267	10
416268	10
416269	10
416270	10
416271	10
416272	10
416273	10
416274	10
416275	9
416276	13
416277	16
416278	17
416279	14
416280	15
416281	15
416282	16
416283	15
416284	14
416285	14
416286	14
416287	14
416288	14
416289	14
416290	14
416291	14
416292	14
416293	13
416294	20
416295	20
416296	21
416297	21
416298	21
416299	21
416300	19
416301	19
416302	19
416303	20
416304	20
416305	20
416306	20
416307	20
416308	19
416309	19
416310	21
416311	22
416312	23
416313	23
416314	22
416315	21
416316	21
416317	22
416318	22
416319	22
416320	22
416321	21
416322	21
416323	14
416324	13
416325	13
416326	13
416327	15
416328	12
416329	12
416330	12
416331	14
416332	13
416333	13
416334	13
416335	13
416336	13
416337	13
416338	13
416339	13
416340	12
416341	16
416342	17
416343	17
416344	17
416345	17
416346	17
416347	17
416348	17
416349	15
416350	14
416351	14
416352	12
416353	15
416354	14
416355	15
416356	18
416357	16
416358	16
416359	17
416360	17
416361	17
416362	17
416363	17
416364	16
416365	16
416366	16
416367	17
416368	16
416369	18
416370	17
416371	17
416372	17
416373	17
416374	17
416375	17
416376	17
416377	16
416378	16
416379	15
416380	15
416381	16
416382	15
416383	19
416384	21
416385	21
416386	21
416387	21
416388	23
416389	24
416390	24
416391	25
416392	28
416393	28
416394	28
416395	28
416396	25
416397	26
416398	24
416399	25
416400	25
416401	25
416402	23
416403	23
416404	23
416405	23
416406	22
416407	22
416408	23
416409	25
416410	25
416411	23
416412	23
416413	23
416414	21
416415	20
416416	20
416417	20
416418	19
416419	19
416420	17
416421	15
416422	14
416423	14
416424	14
416425	14
416426	12
416427	6
416428	7
416429	10
416430	9
416431	9
416432	9
416433	9
416434	9
416435	9
416436	9
416437	9
416438	9
416439	11
416440	11
416441	11
416442	10
416443	10
416444	11
416445	11
416446	10
416447	10
416448	10
416449	9
416450	9
416451	9
416452	11
416453	10
416454	10
416455	10
416456	11
416457	11
416458	11
416459	10
416460	11
416461	11
416462	11
416463	11
416464	12
416465	11
416466	11
416467	11
416468	14
416469	14
416470	11
416471	11
416472	12
416473	12
416474	11
416475	11
416476	14
416477	14
416478	14
416479	13
416480	13
416481	13
416482	14
416483	14
416484	12
416485	12
416486	11
416487	11
416488	11
416489	11
416490	11
416491	11
416492	10
416493	10
416494	10
416495	10
416496	10
416497	11
416498	9
416499	8
416500	8
416501	8
416502	8
416503	9
416504	9
416505	9
416506	8
416507	8
416508	7
416509	8
416510	8
416511	8
416512	8
416513	6
416514	6
416515	6
416516	5
416517	6
416518	6
416519	6
416520	5
416521	5
416522	5
416523	7
416524	6
416525	6
416526	6
416527	6
416528	6
416529	6
416530	7
416531	7
416532	7
416533	7
416534	7
416535	7
416536	8
416537	8
416538	8
416539	8
416540	8
416541	8
416542	6
416543	6
416544	6
416545	6
416546	6
416547	6
416548	6
416549	6
416550	6
416551	6
416552	6
416553	6
416554	6
416555	6
416556	6
416557	6
416558	6
416559	6
416560	6
416561	6
416562	5
416563	4
416564	5
416565	5
416566	5
416567	4
416568	5
416569	6
416570	7
416571	6
416572	6
416573	6
416574	6
416575	6
416576	6
416577	6
416578	6
416579	7
416580	7
416581	7
416582	7
416583	8
416584	8
416585	8
416586	8
416587	8
416588	9
416589	10
416590	13
416591	13
416592	13
416593	13
416594	13
416595	13
416596	13
416597	13
416598	12
416599	12
416600	12
416601	12
416602	12
416603	12
416604	12
416605	8
416606	7
416607	6
416608	8
416609	8
416610	8
416611	8
416612	8
416613	9
416614	7
416615	6
416616	6
416617	6
416618	6
416619	7
416620	8
416621	8
416622	8
416623	10
416624	10
416625	10
416626	10
416627	10
416628	10
416629	12
416630	13
416631	12
416632	10
416633	10
416634	10
416635	10
416636	10
416637	10
416638	10
416639	10
416640	10
416641	10
416642	10
416643	10
416644	12
416645	12
416646	14
416647	14
416648	17
416649	16
416650	16
416651	16
416652	16
416653	16
416654	15
416655	15
416656	18
416657	18
416658	17
416659	17
416660	18
416661	18
416662	18
416663	18
416664	19
416665	19
416666	18
416667	18
416668	16
416669	14
416670	14
416671	14
416672	14
416673	15
416674	14
416675	13
416676	14
416677	14
416678	13
416679	13
416680	13
416681	13
416682	13
416683	13
416684	13
416685	13
416686	13
416687	12
416688	12
416689	9
416690	11
416691	11
416692	11
416693	9
416694	8
416695	8
416696	8
416697	8
416698	8
416699	8
416700	8
416701	6
416702	6
416703	6
416704	6
416705	5
416706	6
416707	6
416708	6
416709	6
416710	6
416711	6
416712	4
416713	4
416714	5
416715	5
[truncated: 2,314 more rows]
